# Supplementary material for: An integrated multi-omics study of key mediators and therapeutic targets for doxorubicin-induced atrial fibrillation
Source: PLoS One. 2026 Jul 9;21(7):e0353143. doi: 10.1371/journal.pone.0353143 (PMC13349181; doi:10.1371/journal.pone.0353143)
Supplement: S1 Table — (XLSX) [file pone.0353143.s001.xlsx]

## Sheet: Table S1
Table S1. Doxorubicin-targeted and atrial fibrillaltion-related genes.
Doxorubicin-targeted genes	Atrial fibrillaltion-related genes
S100A4	NPPA
POLK	GJA5
MT-ND4	SCN5A
HIF1A	ATFB5
CYP2A6	NUP155
EBP	ATFB2
PEPD	ATFB1
CBR1	KCNQ1
CHRM5	SCN4B
CYP1A2	SCN2B
CYP2C19	SCN3B
MRP3	KCNA5
SOS1	ABCC9
TDP1	ZFHX3
ABCB11	MYL4
ALDH1A1	KCNJ2
TARDBP	SCN1B
CHRNA4	KCNE2
USP1	RYR2
YWHAG	NKX2-5
SLCO2B1	MYH6
ABCC3	ACTC1
POLH	TRDN
FANCD2	CASQ2
CYP2D6	GATA4
NR1I2	TTN
ABCC10	KCNH2
APAF1	NPPA-AS1
USP2	TBX5
CYP2E1	KCNE1
ABCC2	HCN4
ERBB2	PITX2
PPARD	MYH7
ADRB1	CACNA1C
PPM1D	LOC110121269
TF	LMNA
SMAD3	GATA6
KDM4E	KCNJ5
MC5R	ANK2
EHMT2	CORIN
RECQL	MYBPC3
WRN	LOC114827827
BRCA1	LOC122128420
NR3C1	LOC126806068
PDE4A	KCNQ1-AS1
NPY1R	TBX20
VDR	LOC105372791
AURKA	PKP2
ABCB1	TNNT2
AVPR1A	AKAP9
ABCC6	CACNB2
ERG	GATA5
TBXA2R	GJD2-DT
DRD1	TNNI3K
UGT1A1	CACNA2D1
ADRA2B	NPPB
MMP1	TTR
AKT2	KCND3
RORC	TNNI3
IDH1	PRKAG2
HTR1A	DSP
MAOA	TPM1
MBNL1	PTPN11
RXRA	KCNE3
PAX8	KCNE5
PRSS1	MYL2
CPT1A	JPH2
CISD1	GPD1L
TOP2B	CALM1
BLM	SNTA1
NPC1	KCNQ1OT1
AKR1A1	CSRP3
POLB	DSG2
ATXN2	FPGT-TNNI3K
ABCG2	MYL3
CALCR	TLL1
CXCR2	GJA1
FOLH1	KCNJ8
MEN1	NKX2-6
CXCL8	KCNJ8-AS1
SLC6A4	RBM20
EGFR	CAV3
PIK3R1	KCNJ3
KEAP1	ACTN2
SLC6A3	NEXN
CYSLTR1	DPP6
CACNA1C	TCAP
TNF	CHD7
DRD2	FLNC
APEX1	JUP
OPRM1	DMD
TOP2A	SOS1
ACHE	TMEM43
PDE3A	RANGRF
ADRB2	TTN-AS1
CCKBR	SCN10A
AGTR1	EMD
BDKRB2	LDB3
MAOB	TNNC1
SIGMAR1	MAP2K1
NR1H4	DTNA
HMGCR	DSC2
BCL2L1	CITED2
PTGS2	DES
ADRA1D	BRAF
CHRM2	NPR3
PDE4D	TRPM4
CHRM4	SHOC2
ADRB3	BAG3
CHRM1	PLN
TP53	GLA
AR	VCL
ADRA2C	CALM3
BCL2	LAMA4
CXCR1	ACE
TERT	HRAS
PTAFR	MYPN
CHRM3	RAF1
ELANE	TGFB3
HRH3	MAP2K2
HTR6	GAS5
AHR	NPR1
ADORA1	CRYAB
GHSR	GDF1
PPARG	PSEN1
RAB9A	ANKRD1
KDR	TECRL
HDAC6	LAMP2
CA9	LINC00964
ADORA2A	CALM2
GMNN	TBX3
NFKB1	LINC01479
PDGFRB	MYOZ2
OPRK1	ZFPM2
P2RY12	PSEN2
EDNRA	FKTN
PTGS1	PDLIM3
SAMHD1	TAB2
UBE2M	FLNA
ATAD5	TARID
ADRA2A	KCND3-IT1
PTPRC	LOC105375743
ESR2	RPL21P10
CASP1	SLC4A3
ADORA3	NEBL
RAPGEF3	HYMAI
SLCO1B3	HNRNPU
MAPK3	BANCR
SLCO1B1	MIR17HG
HSP90AA1	GATAD1
HTR2C	CRP
STAT6	RPSAP48
MC4R	HIF1A-AS2
CNR1	HMGB1P39
CYP3A4	TAFAZZIN
GLP1R	EOLA1-DT
AKT1	RPS2P29
NPSR1	ACTA2-AS1
HRH2	SAR1AP3
PIK3CA	RPL21P99
HTR2A	OR7K1P
CCR4	LINC01600
F2	ANKRD26P1
KCNH2	FTX
CPT2	NR2F1-AS1
ABCC1	DIRC3
CCR2	PAPPA-AS1
FLT1	ADAMTSL4-AS1
DRD4	KLF3-AS1
MC3R	NR2F2-AS1
TBXAS1	RN7SL1
TUBB4B	MIR29B2CHG
HDAC1	MYLK-AS1
ADRA1A	ST7-OT4
ALDH2	KLRA1P
THRB	RRN3P2
MLNR	CHMP4BP1
ESR1	DLGAP1-AS2
DRD3	EOLA2-DT
MMP2	LINC02899
HTR2B	LOC730098
CA2	SAP30L-AS1
AGTR2	SNORA53
VIPR1	TAPT1-AS1
SLC29A1	TMEM9B-AS1
UGT1A9	AGAP1-IT1
ABCC4	AGBL4-IT1
PPP3CA	C21orf91-OT1
MAPT	CACNA1C-IT3
RAPGEF4	EMC3-AS1
TACR1	FAM66B
MAPK14	LINC01004
SLC6A2	RN7SL3
FYN	SEC1P
NFE2L2	LINC01038
HTR3A	LINC01473
BAZ2B	LOC374443
MMP9	PMS2P4
SCN5A	PMS2P9
LCK	RRS1-DT
ALB	ADAM20P1
CTSG	BABAM2-AS1
PRKCA	DIP2A-IT1
TOP1	GOLGA6L5P
DHFR	LGALS17A
OPRD1	LINC00602
CACNA1G	LINC00648
CYP2C9	LINC01301
SNCA	LINC01428
HRH1	LOC101928389
CCR5	N4BP2L2-IT2
PDE5A	NTM-IT
AVPR2	RGS2-AS1
PLK1	SMG1P3
SMN1	EMBP1
NPY2R	LINC00622
TACR2	LOC93463
MAPK1	PDCL3P4
CCKAR	RPL10P9
PGR	RPL18AP3
TUBB1	RPS15P4
TUBA3C	BTG1P1
TUBA4A	LINC00260
TUBB3	LOC101927551
TUBA1A	NPM1P7
TUBB4A	RPS10P6
TUBB8	ACTBP7
TUBB	ANAPC1P1
TUBA1B	ARL4AP2
TUBA1C	CAP2P1
TUBA3E	EEF1A1P30
TUBB2A	ELOCP19
TUBB2B	HMGN1P1
TUBB6	HNRNPKP3
NEDD8	HSPD1P11
KMT2A	LINC01372
DHCR7	LOC100289230
EPAS1	LOC100506023
HSP90AB1	LOC101927078
HDAC3	LOC101927157
HDAC2	LOC101928446
HDAC5	LOC105375971
HDAC7	NUDCP1
HDAC8	PPP1R8P1
HDAC11	RBBP4P1
HDAC4	RPL35AP9
HDAC9	RPL39P3
HDAC10	RPL6P19
CHN2	RPL7P16
FANCF	RPL7P49
MARS	RPL9P16
EPHX2	RPS18P5
PRKCD	SUGT1P2
FUCA1	AIMP1P1
MGMT	ALG1L12P
NADK	ANKRD26P4
CA1	DDX50P1
CA12	DEPDC1P1
CA14	E2F3P2
IGFBP3	ENPP7P4
MMEL1	FTH1P22
EIF4A1	HNRNPH1P1
GPR34	KCNQ5-IT1
P2RY10	LOC105369165
GPR174	LOC105375844
QARS	LOC401261
IRAK4	MKRN5P
PRKACA	NDUFV2P1
HCAR2	OR7E2P
MAN1B1	PPIAP19
AMD1	RCN1P2
ADORA2B	RPL21P32
DOT1L	RPL23AP79
MMP13	RPL9P11
MMP7	RPSAP36
MMP12	TVP23CP1
MMP8	AKR1B1P3
ANPEP	ATP8A2P3
MMP14	BTF3P1
ACE	EIF1P1
TYMP	EIF2S2P6
TYR	EIF4EBP2P2
TARS	IMMTP1
MME	KRT88P
ECE1	LOC100419073
KCNJ1	LOC100506207
NQO1	LOC101926889
SLC28A2	LOC101927560
UGCG	LOC105375587
GBA2	LOC105377503
GAA	LOC285097
METAP2	LOC400464
PADI3	LOC644285
PADI4	PRO1804
BACE1	RBMXP3
SRD5A1	RNPS1P1
VARS	RPL10P16
LARS	RPL23AP35
MAP2K1	RPL35AP2
FHIT	RPL37P18
GBA	RPL6P8
ASNS	RPS18P14
LDHA	RPS26P21
ITGB1	RPS3P7
ITGB7	RPS6P10
YARS	RPSAP16
PPARA	TERF2IPP1
PIK3CB	THSD4-AS2
LGALS3	ACTG1P23
LGALS1	CBX1P1
LGALS7	GXYLT1P3
LGALS9	HNRNPCP6
LGALS4	LOC100131257
NRAS	LOC102723654
F3	LOC105372145
LGALS8	LOC646358
PADI1	LOC646665
PADI2	MAD2L1P1
HPRT1	MTND4P16
MAN2A1	MTND5P15
PIM3	OSBPL9P4
IL2	RPL7P7
SSTR5	RPS12P5
	TLK2P2
	CRYZP2
	GAPDHP43
	LOC101928236
	LOC102724579
	LOC105375434
	LOC105378095
	LOC114224
	LOC284240
	LOC646214
	NBEAP4
	RBM43P1
	RPL34P35
	SALL4P1
	SNRPGP3
	HIGD1AP7
	LOC100335030
	LOC100419108
	LOC100421561
	LOC100422717
	LOC100506974
	LOC101929732
	LOC102723985
	LOC102724637
	LOC102724720
	LOC105369147
	LOC105370315
	LOC105370461
	LOC105370651
	LOC105371996
	LOC105375222
	LOC105375634
	LOC105376214
	LOC105376278
	LOC105378367
	LOC105378409
	LOC105378808
	LOC105379395
	LOC645965
	LOC646870
	RHEBP3
	RPS15P3
	LOC100421309
	LOC101926907
	LOC101929098
	LOC102724210
	LOC105369161
	LOC105369212
	LOC105369519
	LOC105370567
	LOC105372092
	LOC105372709
	LOC105372923
	LOC105372960
	LOC105374005
	LOC105374333
	LOC105374339
	LOC105376033
	LOC105376090
	LOC105376212
	LOC105377320
	LOC105377374
	LOC105378821
	LOC105379080
	LOC390614
	LOC100132280
	LOC100287825
	LOC100419506
	LOC100419786
	LOC100419911
	LOC100420902
	LOC100421061
	LOC101927432
	LOC101928421
	LOC102724517
	LOC102724906
	LOC105369313
	LOC105369595
	LOC105369818
	LOC105370460
	LOC105370569
	LOC105370765
	LOC105370841
	LOC105370897
	LOC105371094
	LOC105371870
	LOC105372019
	LOC105372685
	LOC105372759
	LOC105373923
	LOC105374052
	LOC105374181
	LOC105374584
	LOC105375170
	LOC105375337
	LOC105375426
	LOC105375637
	LOC105375655
	LOC105375885
	LOC105376025
	LOC105376237
	LOC105376577
	LOC105377836
	LOC105377972
	LOC105377998
	LOC105378157
	LOC105378698
	LOC317727
	LOC100130632
	LOC100216337
	LOC100419706
	LOC100420429
	LOC100421523
	LOC100421742
	LOC101618237
	LOC105369458
	LOC105369993
	LOC105370415
	LOC105370726
	LOC105374439
	LOC105374598
	LOC105375150
	LOC105375472
	LOC105375833
	LOC105376344
	LOC105377225
	LOC105377227
	LOC105377319
	LOC268276
	SLMAP
	KRAS
	SNORD115-42
	SNORD115-22
	SNORD115-32
	SNORD115-38
	SNORD115-6
	ZIC3
	NRAS
	SNCA
	HAND2
	LOC126806067
	EYA4
	PRKAR1A
	REN
	EDN1
	ELN
	ILK
	SGCD
	MYLK2
	TGFB1
	TGFB2
	NODAL
	NRAP
	TBX1
	CRELD1
	CALR3
	CTNNA3
	RASA2
	TRIM63
	CBL
	MYOZ1
	LOC126861356
	VWF
	IL6
	SPRED1
	RRAS
	SGO1
	PPA2
	F2
	LRRC53
	BMP2
	VKORC1
	AGT
	COL1A1
	B2M
	APP
	COL7A1
	FBN1
	LOC114827851
	IRX4
	CAVIN4
	FHL1
	HDAC8
	F10
	SERPINE1
	TMPO
	FGD1
	ABCC8
	CFC1
	SMAD3
	SYNE2
	ALB
	SELP
	LOC126859827
	RBM10
	GSN
	MYL7
	FHL2
	SMAD2
	NR2F2
	SETBP1
	CACNA1D
	COL1A2
	APOA1
	LEFTY2
	ISL1
	NPR2
	KLF10
	JAG1
	PRDM16
	XK
	CYP2C9
	ADRB1
	GJC1
	SMARCA4
	RPL5
	PSMC3
	FKRP
	SLC25A4
	KCND2
	F5
	APOE
	KCNIP2
	GNB2
	AGTR1
	ACVR2B
	CDH2
	MHRT
	RPL3L
	SMAD6
	NOTCH1
	FOXC1
	FOXH1
	MTHFR
	FLNC-AS1
	IAPP
	PRNP
	INS
	NOS3
	KCNE4
	PF4
	MYOT
	POLG
	F3
	CYP11B2
	HEY2
	ACTL6A
	COL4A5
	GAA
	SYNE1
	FHOD3
	KCNJ11
	ALMS1
	SERPINC1
	COL3A1
	NF1
	CD36
	SYNPO2L
	RIT1
	TWNK
	ACTA2
	NONO
	MED13L
	LOC126861898
	LGALS3
	MIR1-2
	TBX2
	ACE2
	NPPC
	CHKB
	CYP2D6
	ALPK3
	SGO1-AS1
	MIB1
	BMP10
	DCN
	DIPK1A
	MAPT
	FN1
	KNG1
	FIG4
	TNF
	F9
	CAV1
	MMP2
	SAA1
	CYP4F2
	TGFBR2
	SDHA
	ACADVL
	DNAJC19
	MME
	KCNH1
	ICAM1
	SCO2
	TBX18
	MYH14
	COL2A1
	MMP9
	SLC22A5
	PLAT
	TRPM7
	MIR208B
	SEMA3E
	HCCS
	MIR320A
	SGCB
	NDUFB11
	AGK
	AGL
	MIR378A
	SHOX2
	PIGT
	MMP1
	SDHD
	DOLK
	CAVIN1
	NEU1
	TANGO2
	FGA
	AAR2
	NISCH
	LOC126861897
	FXN
	PRG4
	NOTCH2
	ACAD9
	TGFBR1
	FBXL4
	NIPBL
	LOC107988032
	VPS33A
	TP53
	KIF20A
	BMPR2
	ACVR1
	CLN3
	IDUA
	FLAD1
	SLC19A2
	COX7B
	ABCC6
	COL14A1
	NR3C2
	NAGLU
	CLIC2
	GPT
	MIR21
	D2HGDH
	FBN2
	PMM2
	TMEM70
	SELENON
	SPEG
	GYS1
	MRPL3
	MYH11
	TARDBP
	NDUFS4
	COL12A1
	MIR155
	ALG12
	LOC126807212
	APLN
	SOD1
	TMEM126B
	GNPTAB
	GPC3
	SCN1A
	G6PC3
	POMT1
	COL5A1
	EPG5
	SGCG
	PPARGC1A
	ADAMTS13
	NSD1
	TBX4
	GNAI2
	BSCL2
	PCCA
	PCCB
	RMND1
	TNXB
	MTO1
	SHMT2
	GNB5
	MRPS22
	UQCRFS1
	BCS1L
	MYO6
	SURF1
	ATPAF2
	SOD2
	KCNA3
	PGR-AS1
	ACTA1
	NDUFAF1
	MRPL44
	ADIPOQ
	PPP1R13L
	ATP2A2
	YARS2
	TSC1
	TF
	NAV1
	CCN2
	NOS1AP
	DPM3
	PIK3CA
	ADCY5
	UBR1
	AARS1
	MCCC2
	STAT3
	PRKACA
	COL16A1
	MLYCD
	TSFM
	LOC126805877
	PSMB9
	CALML4
	EVC2
	LUM
	COQ4
	SCNN1A
	FTO
	CALML3
	CALML5
	CALML6
	CBS
	ARSB
	SGSH
	GLB1
	SEMA3A
	FAH
	MCM10
	ERBB3
	RAB3GAP2
	GFM1
	FOXP1
	F7
	THBD
	BMPR1A
	NUBPL
	ECHS1
	KCNK3
	MMUT
	LZTR1
	MEF2C
	COQ2
	PSMB8
	NDUFB10
	SLC25A26
	PLEKHM2
	GNS
	SLC25A20
	IL1B
	HADHB
	COL4A1
	ACAD8
	NDUFB9
	NDUFA1
	NDUFAF2
	LOC126861896
	MT-TI
	KCNN3
	MIR4726
	HSPB1
	CREBBP
	NDUFS8
	MALAT1
	IDH2
	KCNJ12
	HADH
	NDUFS3
	NDUFAF3
	DNMT3A
	PGM1
	BOLA3
	C1QBP
	TIMP1
	MB
	WFS1
	ALG1
	SGCA
	PET100
	CPT2
	MECP2
	LPA
	COL11A1
	KCNQ2
	FUCA1
	ACADM
	NAA15
	SLC8A1
	KCNN2
	CENPE
	MYLK3
	FNIP1
	ATP5F1E
	COX10
	KCNA2
	CHRM2
	ACP6
	CHGA
	COX15
	CPT1A
	ACADS
	GBA1
	KMT2D
	CACNA1S
	NOS2
	NDUFA12
	DCAF8
	MAPK1
	PAM16
	HGSNAT
	TMEM126A
	HADHA
	LPIN1
	FGB
	ANKS6
	SELE
	TOP3A
	TOR1AIP1
	CEP19
	PNPLA2
	ITPA
	COX6B1
	ATAD3A
	COX20
	TACO1
	SLC30A5
	MGME1
	SDHAF1
	COA5
	LAMA5
	LTBP4
	MTFMT
	TAPT1
	SCO1
	F12
	GBE1
	AKT1
	PRRX1
	COL11A2
	GDF15
	DNAH11
	NOTCH3
	TPM3
	NDUFA10
	XPNPEP3
	MRPS7
	HSD17B10
	CCL2
	IL10
	HPS1
	CHL1-AS2
	CKB
	SLC25A3
	AARS2
	VEGFA
	COA8
	EP300
	CETP
	ADM
	IGF1
	PDE5A
	PRKACB
	GMPPB
	COL5A2
	RAC1
	SALL4
	ELAC2
	PPCS
	CAP2
	PTEN
	NPY
	KAT6B
	SMC3
	DLD
	AHCY
	NDUFS7
	PSMB4
	SLC6A6
	NDUFS1
	NDUFV1
	NDUFS2
	NDUFV2
	PHYH
	LIAS
	NDUFA6
	NDUFA9
	NDUFB8
	NDUFS6
	NDUFAF4
	TRIT1
	TRNT1
	FOXRED1
	NDUFA2
	NDUFB3
	RBCK1
	GTPBP3
	RRAGD
	TRMT5
	C1QTNF5
	COA6
	FASTKD2
	NDUFA11
	TIMMDC1
	COX14
	NDUFAF5
	NDUFAF6
	TAF1A
	RRP8
	PDGFRA
	CHRM3
	TBX5-AS1
	LOC101927055
	CACNA1A
	KCNJ4
	LOC130006838
	FMOD
	FGF23
	CTNNB1
	POMC
	CLU
	CYP3A5
	CASP3
	SMN1
	CKMT2
	SOS2
	SMC1A
	RYR1
	AGER
	IL18
	CAMK2G
	APOH
	GPR89A
	APOC2
	MCTP2
	SMAD4
	PKD1
	SIRT1
	MIR26A1
	CALCA
	SLC30A1
	GPR89B
	NUP43
	NBPF11
	LYZ
	CYBB
	MYZAP
	ABCB1
	FUS
	MYBPC1
	PIK3C2A
	DNAH8
	CKM
	MIR133B
	SOX17
	ADRB2
	LOC129931597
	GNB3
	SCN2A
	MIR1-1
	SCN4A
	NLRP3
	CXCL8
	CDK8
	LOC130057352
	CST3
	EDN2
	DICER1
	SOD2-OT1
	CHST14
	EFEMP2
	CKMT1B
	HSPG2
	APOA1-AS
	WASHC5
	RETN
	SHROOM3
	MIR208A
	FKBP1B
	MIR328
	MIR146B
	CORO1A
	FGF2
	LOX
	TLR4
	MT-ATP6
	MMP3
	TGFBI
	SULT1A3
	IGF1R
	MEN1
	GCOM1
	APOA4
	CYP2A6
	PIEZO1
	HIF1A
	SHH
	BCL2
	STK11
	MIR223
	DLG4
	BMP4
	CYFIP1
	NKX2-1
	HMOX1
	HSD11B2
	VCAM1
	PEPD
	SLC9A1
	SMN2
	FGF12
	VCP
	SST
	CD40
	P2RY12
	PPBP
	POSTN
	MET
	MIR499A
	HTT
	CD40LG
	MAPK3
	SRC
	ALDH2
	ESCO2
	APOB
	HSP90AA1
	THRB
	SLC52A2
	ITGB3
	HSPA4
	NR3C1
	LOC110121288
	STAG2
	RAD21
	FBLN2
	ATP1A2
	APCS
	LTBP2
	PQBP1
	MIR22
	LPL
	MPO
	TPP1
	DPT
	DMPK
	MIR17
	TRIM8
	MFGE8
	NEURL1
	MIAT
	HMGCR
	BGN
	CACNA1C-AS1
	MIR125A
	SCN8A
	PVT1
	CYP3A4
	SLN
	NGF
	MIR126
	FOXF1
	ACVRL1
	ESR1
	SPP1
	DNAJB1
	B3GAT3
	PLEC
	RNU4ATAC
	HNRNPA1
	ACVR1B
	IGFBP3
	ABL1
	CDKN1A
	COL15A1
	SCN9A
	PRL
	CDK13
	MIR199A1
	PTK2
	HSPA8
	CERNA3
	PCNA
	MFAP5
	MAPK14
	MT-RNR2
	SCGN
	CTU2
	SMARCB1
	ITPR1
	TNFRSF11B
	VHL
	GAPDH
	GJB2
	MGP
	LOC126806425
	GRK2
	CD34
	RET
	ABCA1
	STAT1
	CXCL12
	LEP
	PPARG
	VPS13B
	TLR2
	ATXN3
	SCN3A
	SMAD9
	STRADA
	IDE
	DVL2
	ADK
	HMGB1
	SLC26A4
	NFATC1
	AOPEP
	LOC126806424
	HSPA9
	XDH
	GLI1
	SH3TC2
	WDR35
	MIR133A1
	DBH
	LOC126806420
	TIMP4
	PRKG1
	NFATC2
	GGCX
	FGFR3
	MIR98
	TNFSF11
	MDM2
	IL6R
	IL1A
	DCHS1
	ARHGAP24
	LOC126806422
	HTR4
	KCNH6
	TH
	MTX2
	CHI3L1
	HSPD1
	HAND2-AS1
	SNRPB
	MYLK
	BDNF-AS
	ADORA1
	MIR30D
	GH1
	COL6A3
	H19
	DYSF
	MAGEL2
	KCNMA1
	MFN2
	SCN11A
	FGF21
	CDKN2A
	MIR23A
	APOC3
	KDM1A
	GAP43
	ANK3
	LOC130061539
	NFKB1
	NOS1
	CYP2C19
	USP8
	DSG2-AS1
	CEP290
	SYP
	ENPEP
	MIR214
	RBM8A
	JUN
	CHD3
	DARS2
	DHCR7
	MIR146A
	COL6A1
	CHCHD10
	LIMK1
	SUN2
	COL6A2
	TIMP2
	ACHE
	ASXL1
	ITGAM
	CTSK
	PKD2
	CXCR4
	COL18A1
	DPYSL5
	ST2
	AXIN1
	ITGA9
	CMA1
	PANCR
	CALR
	CYP21A2
	MIR29A
	TRAF7
	MIR34A
	VANGL1
	MIR29B1
	MAPK8
	SGO2
	ATP2A3
	TET2
	TBX22
	CACNB1
	LIG3
	LAMA3
	PPARA
	SEMA4D
	HFE
	PTH
	RHOA
	ADRB3
	F13A1
	REST
	FGFR2
	RELN
	MIR210
	WASHC5-AS1
	RPL36A-HNRNPH2
	COL5A3
	MYH9
	OXTR
	ANK1
	SRSF2
	COL4A4
	AGO2
	LOC126806427
	ATXN2
	AGRN
	UTS2
	KCNN1
	SORL1
	AVP
	COL8A1
	S100B
	LTBP3
	ESR2
	CLN6
	MTOR
	TBC1D24
	CLCN2
	VTN
	IGF2
	PDE4A
	EGFR
	PRKAA2
	COL4A2
	UNC45B
	HSPE1
	EDNRA
	NFATC3
	ACTB
	CYP11B1
	ERBB4
	PTK6
	PWAR1
	LOXL2
	NAA10
	NEK1
	TIMP3
	BRCA2
	PLD1
	PRKCA
	LRP12
	CD274
	TNFRSF11A
	MIR222
	GNAS
	EZH2
	ADNP
	INSR
	GLI3
	MIR130A
	PLG
	MAOB
	NDE1
	MIR199A2
	AMBP
	INF2
	KANSL1
	LOC126806430
	TNC
	GGT1
	SLC26A4-AS1
	MIR30A
	APRT
	IFNG
	SLC24A3
	ADH1B
	KIT
	SHANK3
	CRH
	SAA2
	PLOD1
	LINC02605
	FLNB
	CEP85L
	MIR133A2
	MYH3
	PCSK9
	MIR150
	DLG1
	ZMPSTE24
	SQSTM1
	OXT
	LOC105370890
	ASAH1
	PTCH1
	CD14
	MIR451A
	ATP13A3
	CAMK2A
	PSAP
	VAPB
	IL17A
	ANXA5
	CACNA1G
	MINK1
	HSPB2
	NME1
	RPSA
	CREM
	OBSCN
	NFATC4
	MIR144
	COL22A1
	DCAF4
	KCNK9
	SCRIB
	SGK1
	ANGPT2
	DSC3
	TSC2
	PARP1
	KCNK1
	MIR27B
	NOP56
	MIR140
	KDM6A
	HSPA1L
	COMT
	GOLGA8H
	FGFR1
	DDX11
	CDKN3
	LAMA2
	ADORA2A
	PDE4D
	P4HA1
	MT-ND1
	CAMP
	CTSB
	GNAQ
	HABP2
	MIR455
	FGF5
	HDAC2
	CNTN5
	MYOCD
	COL6A6
	HSPA1A
	SAA4
	LDLR
	MIR423
	TUBA8
	EDN3
	ITGA2
	FAS-AS1
	IFT172
	APC
	FGF13
	MTR
	RREB1
	MIF
	MIR122
	OPTN
	MED12
	PDE3A
	ATP7A
	YY1
	GCG
	MMP14
	MIR425
	PRKACG
	HJV
	EGF
	ADCY10
	CDK6
	DST
	GRK5
	LOC106627981
	HTR2A
	ELANE
	MIR215
	USP9X
	MIR183
	RCE1
	GUCA2A
	CHAT
	ANKRD11
	GYG1
	NR0B2
	MT-CYB
	RPL11
	MIR26A2
	CUX1
	GP1BA
	DVL3
	ECRG4
	ADAMTS2
	PPFIA4
	CACNG1
	ESCO1
	LMX1B
	MIR483
	CDC73
	PDE3B
	GP6
	PPP1R12C
	COX5A
	MIR324
	SERPINA3
	PIK3CG
	PUF60
	CDKN1B
	ZNF143
	PMVK
	BBS2
	FANCC
	EPO
	CP
	VRK1
	ENO2
	SEC24C
	PXDN
	PRTN3
	OSM
	WDR37
	LOC102724058
	SDHB
	ESPL1
	PDS5A
	WAPL
	L1CAM
	HP
	DUSP1
	PDCD1
	TRAF6
	IL2
	TRPC6
	GP5
	CEP120
	BAZ1B
	TNFSF13
	SH3PXD2B
	DAG1
	PECAM1
	ENG
	IL1RL1
	SLC17A5
	NPTXR
	TRIM21
	PAH
	POR
	TG
	WNT8A
	H3-3B
	ADSL
	PTGS2
	CD4
	MIR132
	TRPM6
	B3GLCT
	ACTG2
	CENATAC
	CFH
	CFAP410
	MSTN
	LRRC10
	FILIP1
	TBK1
	KCNJ18
	NCF1
	MIR335
	FOXE3
	CASD1
	TNFSF10
	ERBB2
	MYOM2
	MIR301B
	MXD1
	VIM
	MIR590
	GREM2
	CCDC83
	BAX
	BIN1
	MIR106B
	BACE1
	VPS37D
	ROR2
	CDKN2B-AS1
	HNRNPH2
	ADAM10
	BDNF
	LTF
	ATP6V0A2
	GLP1R
	PABPN1
	KL
	APOA2
	PRKCE
	DHX9
	KCNH7
	GCK
	ROCK1
	PPP3CA
	MIR409
	TBCD
	CHEK2
	ADAM15
	SLC35D2
	HLA-DRB1
	TERT
	TNFRSF1B
	GJA8
	LIPE
	HLX
	SH3PXD2A
	TFAM
	TRPV4
	DYRK1A
	ATP6AP2
	GSDMD
	CAV2
	MIR16-1
	CACNA1H
	LAMP1
	RGS4
	TMEM11
	MESP2
	PTK2B
	CCND1
	MIR574
	ANXA2
	CASP9
	CKS1B
	ZFP36L2
	GPT2
	PCAT1
	CUL3
	GSK3B
	MIR204
	RORA
	SERPINA1
	ITPR3
	BCAM
	MIR342
	NID1
	CACNA2D4
	ASTN2
	EPAS1
	RNLS
	CFL2
	TPMT
	RYR3
	THBS1
	RPL26
	KLHL38
	LINC00326
	DDC
	HNRNPK
	PROX2
	ENSG00000275987
	SNX1
	STX18
	ABCG2
	FMR1
	MYH8
	MRPL38
	GTF2I
	ARID2
	GTF2IRD2
	EXOSC3
	LMNB1
	AGTR2
	PRRT2
	MIR143
	SKIC2
	UBE3B
	HES7
	LOXL3
	RPS10
	PKP1
	PMPCB
	MIR30E
	MIR361
	CDKL5
	AUTS2
	KCNB1
	EIF2AK3
	DPF3
	NCAM1
	LMNB2
	FABP3
	CHST3
	CTBP1
	TSPO
	OXSR1
	HDAC6
	CAMK2D
	MIR494
	CILP
	SUN1
	ATP2B1
	MIR31
	TRE-TTC3-1
	CYP2C8
	CELA2A
	PKD1-AS1
	MRPL20-AS1
	LOC129992813
	MMVP1
	NEFH
	ATRX
	KDR
	GNAL
	MT-ATP8
	FGF3
	UBA1
	RPRD1B
	ZSCAN20
	SNX8
	PCP2
	NBEA
	SLC52A3
	HSPB8
	KCNA1
	ADAMTSL2
	CAND2
	PDE2A
	MUC16
	MYBPHL
	SLC2A10
	TAC1
	GRIN2B
	MIR30C1
	RPL35
	FOS
	KAT2B
	MIR182
	TPO
	CDK2
	FCGR3A
	JMJD1C
	AQP2
	MIR216A
	SETX
	SLC35A3
	PCDH18
	GBP4
	LAX1
	CLIP3
	MIR6082
	DLG5
	LOXL1
	NEK9
	MIR362
	FASLG
	LAMB1
	NFE2L2
	PTX3
	SOX9
	DRC2
	TNNI2
	SULF2
	LRRC14
	S100A9
	OLR1
	RRM2B
	KCNAB2
	RPL10
	EIF4H
	CHST6
	PCSK7
	CALU
	NRG1
	ATXN1
	PFDN1
	MSH6
	GPC4
	SIX5
	CFTR
	MMP7
	SOCS3
	LY96
	CUX2
	GAS6-AS1
	VIP
	ADAM17
	MIR16-2
	ADA
	ENSG00000255310
	ENOX2
	RBM28
	ZNF664
	CRYGD
	CAT
	NEFL
	MIR192
	MIR136
	DLEC1
	ANO5
	CLCNKB
	RPS6KB1
	PON1
	UTRN
	CAPNS1
	DPP4
	TP63
	CAPN2
	RAPGEF5
	TFAP2A
	NEDD4L
	DNM2
	GOSR2
	MIR93
	MIR302C
	PDE11A
	TNNI1
	COMP
	CLYBL
	CASQ1
	MPP2
	ARNT2
	IDH1
	AFG2A
	LAMB3
	TRIP4
	FBP1
	VCAN
	NTN1
	CENPF
	A1BG
	MIR149
	MIR497
	B3GALT6
	SETD2
	TRIOBP
	NAV2
	RBM25
	TNRC18
	PLA2G7
	CTC1
	CCBE1
	FERMT1
	MLXIPL
	ERI1
	IGFBP7
	KLHL24
	AHSG
	SLC22A25
	LOC106780800
	DUSP19
	ALDH1A2
	CLXN
	MIR34C
	LOC111365141
	RCC2
	DVL1
	LTBP1
	NES
	GPC1
	FXR1
	MMEL1
	RAB3IP
	TUG1
	VASP
	KATNB1
	SIRT3
	DRD2
	BIRC5
	MT-TL1
	TRAK1
	RTN4
	JAK2
	C9orf72
	MIR99A
	BRCA1
	CCN1
	CTSD
	CHRNB1
	MANF
	MIR194-2
	PGF
	TFRC
	HCN2
	MIR15B
	INHBA
	FGFRL1
	SIK3
	PPP1R21
	HSPA5
	MIR128-1
	ZEB2
	GNAI1
	GHRL
	PAPPA
	ARHGAP31
	VPS13A
	ARSA
	HAVCR2
	YBX3
	MIR466
	LEMD2
	HTR3A
	SCARNA21
	MIR3149
	SLC6A4
	SYK
	DYNC1H1
	CHDT3
	ADH1C
	MSMO1
	PEX2
	GP1BB
	TYRP1
	RARB
	CDC5L
	FBLN1
	GLE1
	DSE
	BICRA
	CHRD
	POLG2
	CNTN6
	POLR3A
	HSPB7
	DCPS
	H4C1
	TMEM67
	PKHD1
	LOC114827850
	MYOC
	CYP27A1
	EDNRB
	MSH2
	FURIN
	TSEN15
	MAPK10
	RECK
	LCN2
	HBA1
	PPP2R5A
	PPP2R5D
	HGF
	SDC4
	FANCI
	BGLAP
	MID2
	TUBD1
	KIF27
	SNX10
	KCNK2
	FBXO11
	PLIN1
	PFN1
	PAX6
	PALLD
	LSM2
	CDC42
	RPGRIP1L
	DCTN1
	TIA1
	VPS33B
	MIR24-1
	MIR338
	ABCB4
	ADAMTS19
	MYL1
	MTG2
	DNAH1
	POLR2A
	PROC
	ADAMTS17
	AKAP6
	HNRNPA2B1
	FGF19
	LMOD3
	MMP28
	RARRES2
	A2ML1
	SPP2
	AIFM1
	CHMP2B
	KLHL3
	HSPA6
	RPS15A
	GFAP
	SRSF3
	PRDM6
	LMBR1
	EXOG
	RNF207
	WNT11
	ITLN1
	DNMT1
	HACD1
	UMOD
	HSPA1B
	PTGES3
	HSP90B1
	FABP7
	KCNA4
	STAG1
	GHR
	HOTAIRM1
	IFT81
	LONP1
	UMPS
	NQO1
	PHGDH
	SFTPC
	HBG1
	PIGW
	NPC1
	CD151
	CD63
	SOX5
	CEP164
	SPATC1L
	BHLHE40
	BRD1
	FKBP6
	MIR3613
	CDK4
	NR1I2
	FOXO3
	HRC
	JPH3
	UNC80
	ATP1A3
	PIEZO2
	GJA4
	TMEM30A
	IGHMBP2
	MIR432
	SUFU
	C10orf71
	DUSP13B
	PMS2
	NPHP3-AS1
	PRKN
	CIB1
	MUC1
	MIR33B
	MATR3
	PPP2CA
[truncated: 4,098 more rows]
