# Supplementary material for: An integrated multi-omics study of key mediators and therapeutic targets for doxorubicin-induced atrial fibrillation
Source: PLoS One. 2026 Jul 9;21(7):e0353143. doi: 10.1371/journal.pone.0353143 (PMC13349181; doi:10.1371/journal.pone.0353143)
Supplement: S2 Table — (XLSX) [file pone.0353143.s002.xlsx]

## Sheet: Table S2
Table S2. Function enrichment of doxorubicin-induced atrial fibrillation-related genes.
	ONTOLOGY	ID	Description	GeneRatio	BgRatio	RichFactor	FoldEnrichment	zScore	pvalue	p.adjust	qvalue	Count	geneID
GO	BP	GO:0055074	calcium ion homeostasis	45826	305/14708	0.0196721	16.0743	9.31212	1.13924e-06	0.00128278	0.000741105	6	PIK3CB/ELANE/CCR2/CACNA1C/ADORA1/KDR
	BP	GO:0006874	intracellular calcium ion homeostasis	45795	279/14708	0.0179211	14.6436	8.05377	1.65815e-05	0.00933539	0.00539335	5	PIK3CB/ELANE/CCR2/CACNA1C/ADORA1
	BP	GO:1903238	positive regulation of leukocyte tethering or rolling	45706	11/14708	0.181818	148.566	17.1378	7.72984e-05	0.0213327	0.0123246	2	ELANE/CCR2
	BP	GO:0006935	chemotaxis	45795	424/14708	0.0117925	9.63574	6.31604	0.000122123	0.0213327	0.0123246	5	PIK3CB/ELANE/CXCR2/CCR2/KDR
	BP	GO:0042330	taxis	45795	426/14708	0.0117371	9.59051	6.2982	0.000124858	0.0213327	0.0123246	5	PIK3CB/ELANE/CXCR2/CCR2/KDR
	BP	GO:0019722	calcium-mediated signaling	45765	226/14708	0.0176991	14.4621	7.13907	0.000140238	0.0213327	0.0123246	4	CXCR2/CCR2/CACNA1C/PPP3CA
	BP	GO:1903236	regulation of leukocyte tethering or rolling	45706	16/14708	0.125	102.139	14.1685	0.000168041	0.0213327	0.0123246	2	ELANE/CCR2
	BP	GO:0043129	surfactant homeostasis	45706	18/14708	0.111111	90.7901	13.3426	0.000213941	0.0213327	0.0123246	2	EPAS1/KDR
	BP	GO:0045785	positive regulation of cell adhesion	45795	482/14708	0.0103734	8.47626	5.84189	0.000222625	0.0213327	0.0123246	5	ELANE/LGALS1/CCR2/PPP3CA/KDR
	BP	GO:1903522	regulation of blood circulation	45765	255/14708	0.0156863	12.8174	6.66349	0.000222979	0.0213327	0.0123246	4	HRH2/EPAS1/CACNA1C/ADORA1
	BP	GO:0030003	intracellular monoatomic cation homeostasis	45795	486/14708	0.0102881	8.40649	5.81216	0.000231362	0.0213327	0.0123246	5	PIK3CB/ELANE/CCR2/CACNA1C/ADORA1
	BP	GO:0006873	intracellular monoatomic ion homeostasis	45795	495/14708	0.010101	8.25365	5.7465	0.000251981	0.0213327	0.0123246	5	PIK3CB/ELANE/CCR2/CACNA1C/ADORA1
	BP	GO:1903039	positive regulation of leukocyte cell-cell adhesion	45765	273/14708	0.014652	11.9723	6.40559	0.000289362	0.0213327	0.0123246	4	ELANE/LGALS1/CCR2/PPP3CA
	BP	GO:0045445	myoblast differentiation	45734	109/14708	0.0275229	22.4893	7.88245	0.00029793	0.0213327	0.0123246	3	LGALS1/EPAS1/IGFBP3
	BP	GO:0001780	neutrophil homeostasis	45706	22/14708	0.0909091	74.2828	12.0406	0.000322074	0.0213327	0.0123246	2	PIK3CB/CCR2
	BP	GO:0002070	epithelial cell maturation	45706	22/14708	0.0909091	74.2828	12.0406	0.000322074	0.0213327	0.0123246	2	EPAS1/KDR
	BP	GO:1904996	positive regulation of leukocyte adhesion to vascular endothelial cell	45706	22/14708	0.0909091	74.2828	12.0406	0.000322074	0.0213327	0.0123246	2	ELANE/CCR2
	BP	GO:0002407	dendritic cell chemotaxis	45706	26/14708	0.0769231	62.8547	11.0498	0.000451822	0.028264	0.016329	2	CXCR2/CCR2
	BP	GO:0045761	regulation of adenylate cyclase activity	45706	28/14708	0.0714286	58.3651	10.6353	0.000524743	0.0288258	0.0166536	2	CCR2/CACNA1C
	BP	GO:0097205	renal filtration	45706	28/14708	0.0714286	58.3651	10.6353	0.000524743	0.0288258	0.0166536	2	ADORA1/PPP3CA
	BP	GO:0022409	positive regulation of cell-cell adhesion	45765	322/14708	0.0124224	10.1504	5.81149	0.00054119	0.0288258	0.0166536	4	ELANE/LGALS1/CCR2/PPP3CA
	BP	GO:0060055	angiogenesis involved in wound healing	45706	29/14708	0.0689655	56.3525	10.4442	0.000563204	0.0288258	0.0166536	2	PIK3CB/KDR
	BP	GO:1904994	regulation of leukocyte adhesion to vascular endothelial cell	45706	30/14708	0.0666667	54.4741	10.2626	0.000602996	0.0295206	0.017055	2	ELANE/CCR2
	BP	GO:0019934	cGMP-mediated signaling	45706	32/14708	0.0625	51.0694	9.92502	0.000686558	0.0304198	0.0175745	2	PDE3A/KDR
	BP	GO:0050901	leukocyte tethering or rolling	45706	32/14708	0.0625	51.0694	9.92502	0.000686558	0.0304198	0.0175745	2	ELANE/CCR2
	BP	GO:0036336	dendritic cell migration	45706	33/14708	0.0606061	49.5219	9.76772	0.000730323	0.0304198	0.0175745	2	CXCR2/CCR2
	BP	GO:0050806	positive regulation of synaptic transmission	45734	156/14708	0.0192308	15.7137	6.4671	0.000849632	0.0304198	0.0175745	3	CCR2/ADORA1/PPP3CA
	BP	GO:0007204	positive regulation of cytosolic calcium ion concentration	45734	157/14708	0.0191083	15.6136	6.44388	0.00086552	0.0304198	0.0175745	3	CXCR2/CCR2/CACNA1C
	BP	GO:0086004	regulation of cardiac muscle cell contraction	45706	36/14708	0.0555556	45.3951	9.33531	0.000869515	0.0304198	0.0175745	2	CACNA1C/ADORA1
	BP	GO:0050900	leukocyte migration	45765	367/14708	0.0108992	8.90584	5.36882	0.000884258	0.0304198	0.0175745	4	ELANE/CXCR2/CCR2/ADORA1
	BP	GO:1903037	regulation of leukocyte cell-cell adhesion	45765	368/14708	0.0108696	8.88164	5.35986	0.000893288	0.0304198	0.0175745	4	ELANE/LGALS1/CCR2/PPP3CA
	BP	GO:0045429	positive regulation of nitric oxide biosynthetic process	45706	37/14708	0.0540541	44.1682	9.20284	0.000918536	0.0304198	0.0175745	2	PIK3CB/HSP90AB1
	BP	GO:0098703	calcium ion import across plasma membrane	45706	37/14708	0.0540541	44.1682	9.20284	0.000918536	0.0304198	0.0175745	2	CACNA1C/PPP3CA
	BP	GO:1902656	calcium ion import into cytosol	45706	37/14708	0.0540541	44.1682	9.20284	0.000918536	0.0304198	0.0175745	2	CACNA1C/PPP3CA
	BP	GO:0002691	regulation of cellular extravasation	45706	39/14708	0.0512821	41.9031	8.95315	0.0010205	0.0328308	0.0189674	2	ELANE/CCR2
	BP	GO:1904407	positive regulation of nitric oxide metabolic process	45706	40/14708	0.05	40.8556	8.83529	0.00107343	0.0334143	0.0193045	2	PIK3CB/HSP90AB1
	BP	GO:0050727	regulation of inflammatory response	45765	391/14708	0.0102302	8.35919	5.16274	0.00111956	0.0334143	0.0193045	4	ELANE/LGALS1/CCR2/ADORA1
	BP	GO:1903115	regulation of actin filament-based movement	45706	41/14708	0.0487805	39.8591	8.7217	0.00112766	0.0334143	0.0193045	2	CACNA1C/ADORA1
	BP	GO:0048771	tissue remodeling	45734	177/14708	0.0169492	13.8493	6.02015	0.00122404	0.0347297	0.0200645	3	EPAS1/CCR2/PPP3CA
	BP	GO:0007159	leukocyte cell-cell adhesion	45765	405/14708	0.00987654	8.07023	5.05051	0.00127561	0.0347297	0.0200645	4	ELANE/LGALS1/CCR2/PPP3CA
	BP	GO:0001659	temperature homeostasis	45734	180/14708	0.0166667	13.6185	5.96251	0.00128475	0.0347297	0.0200645	3	EPAS1/CCR2/ADORA1
	BP	GO:0032941	secretion by tissue	45706	44/14708	0.0454545	37.1414	8.40413	0.00129811	0.0347297	0.0200645	2	ADORA1/PPP3CA
	BP	GO:0002262	myeloid cell homeostasis	45734	182/14708	0.0164835	13.4689	5.92484	0.00132627	0.0347297	0.0200645	3	PIK3CB/EPAS1/CCR2
	BP	GO:0038084	vascular endothelial growth factor signaling pathway	45706	45/14708	0.0444444	36.316	8.30528	0.0013575	0.0347397	0.0200702	2	PIK3CB/KDR
	BP	GO:0048469	cell maturation	45734	189/14708	0.015873	12.97	5.79755	0.00147823	0.0354603	0.0204865	3	EPAS1/PDE3A/KDR
	BP	GO:0001974	blood vessel remodeling	45706	47/14708	0.0425532	34.7707	8.11698	0.00148014	0.0354603	0.0204865	2	EPAS1/CCR2
	BP	GO:0061756	leukocyte adhesion to vascular endothelial cell	45706	47/14708	0.0425532	34.7707	8.11698	0.00148014	0.0354603	0.0204865	2	ELANE/CCR2
	BP	GO:0006968	cellular defense response	45706	48/14708	0.0416667	34.0463	8.0272	0.00154337	0.0362049	0.0209167	2	CXCR2/CCR2
	BP	GO:0043410	positive regulation of MAPK cascade	45765	430/14708	0.00930233	7.60103	4.86295	0.00159146	0.0365711	0.0211283	4	ELANE/IGFBP3/ADORA1/KDR
	BP	GO:0050920	regulation of chemotaxis	45734	196/14708	0.0153061	12.5068	5.67684	0.00164077	0.03695	0.0213472	3	ELANE/CCR2/KDR
	BP	GO:0042391	regulation of membrane potential	45765	439/14708	0.00911162	7.4452	4.7991	0.0017175	0.0376932	0.0217766	4	CACNA1C/ADORA1/PPP3CA/KDR
	BP	GO:0036230	granulocyte activation	45706	51/14708	0.0392157	32.0436	7.77359	0.00174072	0.0376932	0.0217766	2	CXCR2/CCR2
	BP	GO:0008016	regulation of heart contraction	45734	202/14708	0.0148515	12.1353	5.57817	0.0017887	0.0380013	0.0219546	3	EPAS1/CACNA1C/ADORA1
	BP	GO:0044403	biological process involved in symbiotic interaction	45734	204/14708	0.0147059	12.0163	5.5462	0.0018398	0.0383633	0.0221637	3	ELANE/LGALS1/HSP90AB1
	BP	GO:0045428	regulation of nitric oxide biosynthetic process	45706	57/14708	0.0350877	28.6706	7.32671	0.00216952	0.044416	0.0256606	2	PIK3CB/HSP90AB1
	BP	GO:0002685	regulation of leukocyte migration	45734	218/14708	0.0137615	11.2446	5.33431	0.00222336	0.0447053	0.0258277	3	ELANE/CCR2/ADORA1
	BP	GO:0022407	regulation of cell-cell adhesion	45765	481/14708	0.00831601	6.7951	4.52339	0.00239936	0.0466092	0.0269276	4	ELANE/LGALS1/CCR2/PPP3CA
	BP	GO:0080164	regulation of nitric oxide metabolic process	45706	60/14708	0.0333333	27.237	7.12834	0.00240083	0.0466092	0.0269276	2	PIK3CB/HSP90AB1
	BP	GO:0006909	phagocytosis	45734	227/14708	0.0132159	10.7988	5.20805	0.00249439	0.0468113	0.0270444	3	ELANE/CCR2/ADORA1
	BP	GO:0090257	regulation of muscle system process	45734	227/14708	0.0132159	10.7988	5.20805	0.00249439	0.0468113	0.0270444	3	CACNA1C/ADORA1/PPP3CA
	BP	GO:0045744	negative regulation of G protein-coupled receptor signaling pathway	45706	63/14708	0.031746	25.94	6.94401	0.0026433	0.0487928	0.0281891	2	PPP3CA/PDE3A
	MF	GO:0072542	protein phosphatase activator activity	45706	18/15256	0.111111	94.1728	13.5938	0.00019893	0.00508069	0.0032169	2	IGFBP3/HSP90AB1
	MF	GO:0004115	3',5'-cyclic-AMP phosphodiesterase activity	45706	21/15256	0.0952381	80.7196	12.5641	0.000272469	0.00508069	0.0032169	2	PDE5A/PDE3A
	MF	GO:0047555	3',5'-cyclic-GMP phosphodiesterase activity	45706	22/15256	0.0909091	77.0505	12.2683	0.000299507	0.00508069	0.0032169	2	PDE5A/PDE3A
	MF	GO:0004114	3',5'-cyclic-nucleotide phosphodiesterase activity	45706	23/15256	0.0869565	73.7005	11.9919	0.000327802	0.00508069	0.0032169	2	PDE5A/PDE3A
	MF	GO:0016493	C-C chemokine receptor activity	45706	23/15256	0.0869565	73.7005	11.9919	0.000327802	0.00508069	0.0032169	2	CXCR2/CCR2
	MF	GO:0019211	phosphatase activator activity	45706	23/15256	0.0869565	73.7005	11.9919	0.000327802	0.00508069	0.0032169	2	IGFBP3/HSP90AB1
	MF	GO:0031072	heat shock protein binding	45734	117/15256	0.025641	21.7322	7.73692	0.000329807	0.00508069	0.0032169	3	HSP90AB1/ADORA1/KDR
	MF	GO:0019957	C-C chemokine binding	45706	24/15256	0.0833333	70.6296	11.7327	0.000357352	0.00508069	0.0032169	2	CXCR2/CCR2
	MF	GO:0004112	cyclic-nucleotide phosphodiesterase activity	45706	25/15256	0.08	67.8044	11.4892	0.000388155	0.00508069	0.0032169	2	PDE5A/PDE3A
	MF	GO:0001637	G protein-coupled chemoattractant receptor activity	45706	26/15256	0.0769231	65.1966	11.2597	0.000420208	0.00508069	0.0032169	2	CXCR2/CCR2
	MF	GO:0004950	chemokine receptor activity	45706	26/15256	0.0769231	65.1966	11.2597	0.000420208	0.00508069	0.0032169	2	CXCR2/CCR2
	MF	GO:0019955	cytokine binding	45734	140/15256	0.0214286	18.1619	7.01115	0.000557915	0.00618356	0.00391519	3	ELANE/CXCR2/CCR2
	MF	GO:0019956	chemokine binding	45706	33/15256	0.0606061	51.367	9.95477	0.000679345	0.00695022	0.00440061	2	CXCR2/CCR2
	MF	GO:0004930	G protein-coupled receptor activity	45765	453/15256	0.00883002	7.48393	4.81494	0.00168568	0.016014	0.0101394	4	CXCR2/HRH2/CCR2/ADORA1
	MF	GO:0008081	phosphoric diester hydrolase activity	45706	83/15256	0.0240964	20.423	6.09816	0.00422826	0.0374906	0.0237376	2	PDE5A/PDE3A
	MF	GO:0004896	cytokine receptor activity	45706	95/15256	0.0210526	17.8433	5.65982	0.00550159	0.0414866	0.0262677	2	CXCR2/CCR2
	MF	GO:0042578	phosphoric ester hydrolase activity	45734	313/15256	0.00958466	8.12354	4.3765	0.00555332	0.0414866	0.0262677	3	PDE5A/PPP3CA/PDE3A
	MF	GO:0019888	protein phosphatase regulator activity	45706	96/15256	0.0208333	17.6574	5.62693	0.00561473	0.0414866	0.0262677	2	IGFBP3/HSP90AB1
	MF	GO:0019208	phosphatase regulator activity	45706	108/15256	0.0185185	15.6955	5.2674	0.00705521	0.0493865	0.0312696	2	IGFBP3/HSP90AB1
KEGG	/	hsa04924	Renin secretion	45763	65/7225	0.0615385	27.7885	10.2202	1.00138e-05	0.00139232	0.00104812	4	775/134/5530/5139
	/	hsa04022	cGMP-PKG signaling pathway	45793	158/7225	0.0316456	14.29	7.95693	1.68766e-05	0.00139232	0.00104812	5	8654/775/134/5530/5139
	/	hsa04370	VEGF signaling pathway	45732	56/7225	0.0535714	24.1908	8.20716	0.000229979	0.0126488	0.00952193	3	5291/5530/3791
	/	hsa04024	cAMP signaling pathway	45763	213/7225	0.0187793	8.48005	5.22017	0.00101114	0.0417097	0.0313987	4	5291/775/134/5139
	/	hsa05020	Prion disease	45763	229/7225	0.0174672	7.88755	4.98964	0.00132477	0.0437175	0.0329102	4	5291/7280/775/5530
	/	hsa04020	Calcium signaling pathway	45763	243/7225	0.0164609	7.43313	4.80559	0.00165079	0.0453966	0.0341742	4	3274/775/5530/3791
	/	hsa04935	Growth hormone synthesis, secretion and action	45732	119/7225	0.0252101	11.3839	5.38064	0.00208611	0.0491727	0.0370168	3	5291/3486/775
Both p.value < 0.05 and p.adjust < 0.05 were considered the significant enrichment.
