# Supplementary material for: An integrated multi-omics study of key mediators and therapeutic targets for doxorubicin-induced atrial fibrillation
Source: PLoS One. 2026 Jul 9;21(7):e0353143. doi: 10.1371/journal.pone.0353143 (PMC13349181; doi:10.1371/journal.pone.0353143)
Supplement: S3 Table — (XLSX) [file pone.0353143.s003.xlsx]

## Sheet: Table S3
Table S3. Doxorubicin-induced atrial fibrillation-related genes in network string_interactions ranked by MCC method.
Rank	Name	Score
1	KDR	208
2	HSP90AB1	184
3	CCR2	160
4	CXCR2	145
5	PDE5A	129
6	ELANE	126
7	EPAS1	68
8	IGFBP3	43
9	LGALS1	24
9	MGMT	24
11	TUBB2A	18
12	CACNA1C	10
13	PIK3CB	8
14	ADORA1	6
14	PPP3CA	6
16	PDE3A	3
17	HRH2	1
17	SLCO1B3	1
